# Supplementary material for: Dietary Vitamin D Intake, Pain Incidence, and Pain Changes in Older Adults: The Seniors-ENRICA-1 Cohort
Source: Nutrients. 2022 Sep 13;14(18):3776. doi: 10.3390/nu14183776 (PMC9502822; doi:10.3390/nu14183776)
Supplement: Supplementary file 1 [file nutrients-14-03776-s001.zip]

Archive with 1 entries (1 files):
- nutrients-1906503-supplementary.pdf
